# Supplementary material for: Genetic Analysis Implicates Dysregulation of SHANK2 in Renal Cell Carcinoma Progression
Source: Int J Environ Res Public Health. 2022 Sep 30;19(19):12471. doi: 10.3390/ijerph191912471 (PMC9566262; doi:10.3390/ijerph191912471)
Supplement: Supplementary file 1 [file ijerph-19-12471-s001.zip]

Archive with 1 entries (1 files):
- ijerph-1904194-supplementary.pdf
